# Supplementary material for: Comprehensive molecular profiling of advanced/metastatic olfactory neuroblastomas
Source: PLoS One. 2018 Jan 11;13(1):e0191244. doi: 10.1371/journal.pone.0191244 (PMC5764485; doi:10.1371/journal.pone.0191244)
Supplement: S1 Excel File — (XLSX) [file pone.0191244.s003.xlsx]

## Sheet: Olfactory_Neuroblastoma
Case	Demographics	Location	Microarray data	FISH/CISH	Sequencing (NGS and Sanger)	Gene fusions
Case#1	46 M	left maxillary sinus mass	SSTR2, DNMT3B, VDR, ADA	FISH: EGFR 2.5/2.2 not amplified	NGS 44 TP53H214Y
Case#2	52F	Left maxilla and orbit (relapse)		CISH: Her2 non-amp; cMET non-amp	c-Kit G565V; TP53 T155_V157del
Case#3	71 F	righ spheno-orbital tumor (relapse)		CISH: Her2 non-amp; cMET non-amp	APC SNP A1474T
Case#4	59 F	Left lateral mid/superior parotid gland (relapse)		CISH: Her2 non-amp; cMET non-amp	NGS44 w.t.
Case#5	60 M	Nasal mass biopsy (relapse)		CISH: Her2 non-amp; cMET non-amp	N/A
Case#6	53M	Right nasal mass		N/A	NGS44 w.t.
Case#7	63 M	Sphenoid palatine margin biopsy		N/A	NGS 44 TP53c673-1G>T
Case#8	51 M	right parapharyngeal mass (relapse)		CISH: Her2 non-amp; cMET non-amp	CTNBB1 S33_H36del	no gene fusion
Case#9	52F	left maxilla and orbit resection (relapse)		N/A	NGS44 w.t.
Case#10	68F	skull base resection (relapse)		CISH: Her2 non-amp; cMET non-amp	NGS44 w.t.
Case#11	43F	left maxillary sinus mass (relapse)		CISH: Her2 non-amp; cMET non-amp	SMAD4 N468fs
Case#12	73F	bone metastasis (sacrum)		N/A	NGS600: cMET L1321I VUS; PDGFRA V546L VUS
Case#13	29M	cheek mass (core biopsy)	n/a	none done	None done
Case#14	50F	right neck nodule (metastasis)	cKIT, SSTR2,	EGFR non-amp.	None done
Case#15	62M	liver metastasis	n/a	c-MET and HER2 non amp.	BRAF, KRAS, NRAS w.t.
Case#16	68F	recurrent primary site	PDGFRA, cKIT, VEGFR2	FISH: EGFR 1.8/2.3 non-amp.	None done
Case#17	47M	dura metastases	VEGFR2,	none done	None done
Case#18	84F	recurrent primary site	yes	EGFR non-amp.	None done
Case#19	47M	nasal sinus mass	N/A	CISH: HER non. Amp.	NGS 44: CTNBB1 S33P	no gene fusion
Case#20	65F	dura metastases		N/A	NGS 44 w.t.	no gene fusion
Case#21	68F	intracranial extension, relapse		N/A	CDH1 (D756Y), Fumarate hydratase (K477dup)	no gene fusion
Case#22	59F	intracranial extension, relapse		EGFR non-ampl.	EGFR Q276R VUS	no gene fusion
Case#23	57M	recurrent primary site		not done	EGFR mutation (VUS), T572R
				N/A = not available
