# Supplementary material for: Comprehensive molecular profiling of advanced/metastatic olfactory neuroblastomas
Source: PLoS One. 2018 Jan 11;13(1):e0191244. doi: 10.1371/journal.pone.0191244 (PMC5764485; doi:10.1371/journal.pone.0191244)
Supplement: S2 Excel File — (XLSX) [file pone.0191244.s004.xlsx]

## Sheet: ONB data
deID	Lineage	SubLineage	primaryTumorSite	SpecimenSite	ClinicalHistory	Diagnosis	sex	age	IHC ALK	IHC Androgen Receptor	IHC BCRP	IHC c-kit	IHC cMET	IHC EGFR	IHC ER	IHC ERCC1	IHC HER2	IHC MGMT	IHC MRP1	IHC PD-1	IHC PDGFR	IHC PD-L1 (SP142)	IHC PGP	IHC PR	IHC PTEN	IHC RRM1	IHC SPARC Monoclonal	IHC SPARC Polyclonal	IHC TLE3	IHC TOP2A	IHC TOPO1	IHC TS	IHC TUBB3	ISH cMET	ISH EGFR	ISH HER2	NGS ABL1	NGS AKT1	NGS ALK	NGS APC	NGS ATM	NGS BRAF	NGS BRCA1	NGS BRCA2	NGS CDH1	NGS c-KIT	NGS cMET	NGS CSF1R	NGS CTNNB1
DE-0033992	None Of These Apply		Head. face or neck. NOS	Connective & Soft Tissue	Per the submitted surgical pathology report. the patient is a 29 year-old male with a history of esthesioneuroblastoma.	Right cheek mass. needle core biopsy: consistent with olfactory neuroblastoma (esthesioneuroblastoma).	m	29		0	1	1			0	0	0	1	1		0		0	0	0	1	0	0		1	0	0
DE-0035115	Neuroendocrine tumors		Head. face or neck. NOS	Accessory. Sinuses. Middle & Inner Ear	Per the submitted surgical pathology report. the patient is a 46 year old male with a history of esthesioneuroblastoma.	Tissue from the left maxillary sinus: Fragments of esthesioneuroblastoma.	m	46		0	0	0			0	0	0	1	1		0		0	0	1	0	0	0		0	0	0			0
DE-0037446	None Of These Apply		Brain. NOS	Brain. & Cranial Nerves. & Spinal Cord. (Excl. Ventricle. Cerebellum)	Per the submitted surgical pathology report. the patient is a 47 year old male with a history of small cell malignant neoplasm consistent with history of esthesioneuroblastoma.	Dura mets. resection: Small cell malignant neoplasm consistent with history of esthesioneuroblastoma.	m	47		1	0	0			0	0	0	1	1		0		0	0	1	0	0	0		0	0	0
DE-0038814	None Of These Apply		Nervous system. NOS	Connective & Soft Tissue	Per the submitted surgical pathology report. the patient is a 68 year old female with a history of olfactory neuroblastoma.	Skull base resection." (resection): Olfactory neuroblastoma."	f	68		0	0	0			0	0	0	1	1		0		0	0	1	0	0	1		0	0	0			0
DE-0039768	Neuroendocrine tumors		Maxillary sinus	Accessory. Sinuses. Middle & Inner Ear	Per the submitted surgical pathology report. the patient is an 84 year-old female with a history of olfactory neuroblastoma.	1. 2. Right maxillary tumor. excision: Olfactory neuroblastoma.	f	84		0		0			0	0	0	1	1				0	0	1	0	0	0		1	1	1			0
DE-0050207	Neuroendocrine tumors	None of These Apply	Olfactory nerve	Connective & Soft Tissue	Per the submitted surgical pathology report. the patient is a 50 year-old female with a history of metastatic olfactory neuroblastoma.	Right neck nodule. dissection: Metastatic olfactory neuroblastoma. 2.1 cm. involving soft tissue.	f	50		1		0			0	1	0	1	1				0	0	0	0	1	0		1	0	1			0
DE-0062672	Neuroendocrine tumors	Neuroendocrine Tumors - Poorly differentiated (high-grade or anaplastic)/small cell/atypical lung carcinoids	Maxillary sinus	Liver	Per the submitted surgical pathology report. the patient is a 62 year-old male with a history of metastatic. high grade. small round blue cell tumor.	Right lobe of liver. partial hepatectomy: Metastatic. high grade. small round blue cell tumor.	m	62		0			0		0		0	0						0	0		0	0	0					0		0						0
DE-0072202	None Of These Apply	None of These Apply	Nasal cavity	Nasal Cavity (Including Nasal Cartilage)	Per the submitted surgical pathology report (CRXX-XXXXXX UT Southwestern Medical Center). the patient is a 47 year-old male with a history of esthesioneuroblastoma (olfactory neuroblastoma).	Nasal cavity mass. biopsy: Esthesioneuroblastoma (olfactory neuroblastoma). grade 3.	m	47		0			1		0		0	0					0	0	1	1	0	0	0	1	1	1	1			0	0	0	0	0	0	0			0	0	0	0	1
DE-0080340	Neuroendocrine tumors	None of These Apply	Nasal cavity	Cervical lymph node	Per the submitted surgical pathology report (CRXX-XXXXXX. Medical City Dallas Hospital). the patient is a 48 year-old male with a history of metastatic esthesioneuroblastoma.	Deep left cervical lymph node. excisional biopsy: Metastatic esthesioneuroblastoma with extension into perinodal soft tissues. including skeletal muscle.	m	48		0			0		0		0	0					0	0	1	0	0	0	0	1	1	0	1	0		0	0	0	0	0	0	0			0	0	0	0	0
DE-0082691	None Of These Apply	None of These Apply	Nasal cavity	Connective. subcutaneous and other soft tissues of face	Per the submitted surgical pathology report (CRXX-XXXXXX. Johns Hopkins Medical Center). the patient is a 52 year-old female with a history of poorly differentiated neuroendocrine neoplasm.	Left maxilla and orbit (resection): Poorly differentiated neuroendocrine neoplasm most consistent with recurrent esthesioneuroblastoma (3.9 cm).	f	52		0			0		0		0	1					0	0	1	1	1	1	0	1	1	1	1	0		0	0	0	0	0	0	0			0	1	0	0	0
DE-0086439	Neuroendocrine tumors	None of These Apply	Nasal cavity	Orbit. NOS	Per the submitted surgical pathology report (CRXX-XXXXXX. Thomas Jefferson University Hospital). the patient is a 71 year-old female with a history of neuroendocrine.	Right spheno-orbital tumor: Neuroendocrine neoplasm consistent with olfactory neuroblastoma (esthesioneuroblastoma).	f	71		0			0		0		0	0					0	0	1	0	0	0	1	0	0	0	1	0		0	0	0	0	1	0	0			0	0	0	0	0
DE-0140444	Neuroendocrine tumors	None of These Apply	Nose. NOS	Parotid. NOS	Per the submitted surgical pathology report (CRXX-XXXXXX. Saint Marys Medical Center). the patient is a 59 year-old female with a history of esthesioneuroblastoma.	Left lateral mid/superior parotid gland. excision: Small round blue cell tumor consistent with esthesioneuroblastoma.	f	59		0			0	0	0		0	1		0		0	0	0	1	0	0	0	0	0	1	1	1	0		0	0	0	0	0	0	0	0	0	0	0	0	0	0
DE-0142909	None Of These Apply	None of These Apply	Nasal mucosa	Nasal mucosa	Per the submitted documents. the patient is a 60 year-old male with Olfactory neuroblastoma (esthesioneuroblastoma).	Nasal mass. biopsy: Olfactory neuroblastoma (esthesioneuroblastoma).	m	60					0				0	0								0	0	0		0	1	0	0	0		0
DE-0149066	None Of These Apply	None of These Apply	Olfactory nerve	Nose. NOS	Per the submitted documents. the patient is a 53 year-old male with olfactory neuroblastoma.	Right nasal mass. excision: Consistent with olfactory neuroblastoma.	m	53					0					1		1		0				0			0	0	1	0	1				0	0	0	0	0	0			0	0	0	0	0
DE-0156940	None Of These Apply	None of These Apply	Nasal cavity	Nasal septum. NOS	Per the submitted documents. the patient is a 52 year-old female with olfactory neuroblastoma.	Septal mucosa. left posterior biopsy: Positive for malignancy.	f	52	0	0			0	0	0	1	0	1		1		0	0	0	0	0			0	0	1	0	1					0	0	0	0	0	0	0	0	0	0	0	0
DE-0157279	None Of These Apply	None of These Apply	Nasal cavity	Pharynx. NOS	Per the submitted documents. the patient is a 51 year-old male with a history of olfactory neuroblastoma.	Right parapharyngeal mass. biopsy: Poorly differentiated neuroendocrine neoplasm. consistent with stated history of olfactory neuroblastoma.	m	51	0	0			0	0	0	0	0	1		0		0	0	0	1	1			1	1	1	1	1	0		0	0	0	0	0	0	0			0	0	0	0	1
DE-0159167	None Of These Apply	None of These Apply	Nasal cavity	Sphenoid sinus	Per the submitted documents. the patient is a 63 year-old male with esthesioneuroblastoma.	Sphenoid palatine margin biopsy #2: Esthesioneuroblastoma within artifactually distorted respiratory mucosa.	m	63		1			0	0	0		0	0		0		0	0	1	1				0	0	0	0	1				0	0	0	0	0	0			0	0	0	0	0
DE-0159688	None Of These Apply	None of These Apply	Nasal cavity	Brain. NOS	Per the submitted documents. the patient is a 68 year-old female with invasive esthesioneuroblastoma.	Brain tumor. permanent/resection: Esthesioneuroblastoma Hyams grade III (high grade).	f	68	0	1			0	0	0	0	0	1		0		0	0	0	1				0	0	1	0	1	0		0	0	0	0	0	0	0			0	0	0	0	0
DE-0162968	Neuroendocrine tumors	None of These Apply	Paranasal sinus	Maxillary sinus	Per the submitted documents. the patient is a 43 year-old female with olfactory neuroblastoma.	Left maxillary sinus mass. biopsy: Olfactory neuroblastoma. low-intermediate grade.	f	43	0	0			0	0	0	0	0	1		0		0	0	0	1				0	1	1	1	1	0		0	0	0	0	0	0	0	0	0	0	0	0	0	0
DE-0172718	None Of These Apply	None of These Apply	Nasal cavity	Sacrum		Bone. right sacrum. biopsy: Metastatic high-grade malignant neoplasm. morphologically compatible with patient's history of esthesioneuroblastoma.	f	73								0	0					0			1					0	1	0	1			0											1
									0	4	1	1	1	0	0	2	0	13	6	2	0	0	0	1	14	4	2	2	2	8	12	7	12	0	0	0	0	0	0	1	0	0	0	0	0	1	1	0	2
									4	17	4	6	13	6	17	11	19	19	6	7	4	8	16	17	18	15	13	13	12	19	19	19	13	9	4	11	10	11	11	11	11	12	3	3	11	11	12	11	11
									0	0.235294	0.25	0.166667	0.0769231	0	0	0.181818	0	0.684211	1	0.285714	0	0	0	0.0588235	0.777778	0.266667	0.153846	0.153846	0.166667	0.421053	0.631579	0.368421	0.923077	0	0	0	0	0	0	0.0909091	0	0	0	0	0	0.0909091	0.0833333	0	0.181818
[truncated: 35 more columns]

## Sheet: Sheet1
	IHC ALK	IHC AR	IHC BCRP	IHC c-kit	IHC cMET	IHC EGFR	IHC ER	IHC ERCC1	IHC HER2	IHC MGMT	IHC MRP1	IHC PD-1	IHC PDGFR	IHC PD-L1 (SP142)	IHC PGP	IHC PR	IHC PTEN	IHC RRM1	IHC SPARC-M	IHC SPARC-P	IHC TLE3	IHC TOP2A	IHC TOPO1	IHC TS	IHC TUBB3	ISH cMET	ISH EGFR	ISH HER2	NGS ABL1	NGS AKT1	NGS ALK	NGS APC	NGS ATM	NGS BRAF	NGS BRCA1	NGS BRCA2	NGS CDH1	NGS c-KIT	NGS cMET	NGS CSF1R	NGS CTNNB1	NGS EGFR	NGS ERBB4	NGS FBXW7	NGS FGFR1	NGS FGFR2	NGS FLT3	NGS GNA11	NGS GNAQ
	0	4	1	1	1	0	0	2	0	13	6	2	0	0	0	1	14	4	2	2	2	8	12	7	12	0	0	0	0	0	0	1	0	0	0	0	0	1	1	0	2	0	0	0	0	0	0	0	0
	4	17	4	6	13	6	17	11	19	19	6	7	4	8	16	17	18	15	13	13	12	19	19	19	13	9	4	11	10	11	11	11	11	12	3	3	11	11	12	11	11	11	11	11	11	11	11	7	9
	0	0.235294	0.25	0.166667	0.0769231	0	0	0.181818	0	0.684211	1	0.285714	0	0	0	0.0588235	0.777778	0.266667	0.153846	0.153846	0.166667	0.421053	0.631579	0.368421	0.923077	0	0	0	0	0	0	0.0909091	0	0	0	0	0	0.0909091	0.0833333	0	0.181818	0	0	0	0	0	0	0	0
[truncated: 26 more columns]

## Sheet: Sheet2
		Hormone Receptors			Oncogene Targets								Immune Checkpoint		Cytotoxic Chemotherapy Targets									Multidrug Resistance
		AR (n=18)	ER (n=18)	PR (n=18)	ALK (n=4)	HER2 (n=19)	EGFR (n=5)	c-kit (n=6)	PDGFR (n=4)	cMET (n=13)	PTEN (n=18)	pan-NTRK (n=6)	PD-1 (n=8)	PD-L1 (n=10)	ERCC1 ↓ (n=12)	SPARC-M (n=13)	RRM1 ↓ (n=15)	TLE3 (n=12)	TUBB3 (n=14)	TOP2A (n=19)	TOPO1 (n=19)	TS ↓ (n=19)	MGMT ↓ (n=19)	BCRP (n=4)	MRP1 (n=6)	PGP (n=16)
		0.235294	0	0.0588235	0	0	0	0.166667	0	0.0769231	0.777778	0.67	0.25	0	0.83	0.153846	0.73	0.166667	0.923077	0.421053	0.631579	0.63	0.32	0.25	1	0
		4	0	1	0	0	0	1	0	1	14	4	2	0	2	2	4	2	13	8	12	7	13	1	6	0
		18	18	18	4	19	5	6	4	13	18	6	8	8	12	13	15	12	13	19	19	19	19	4	6	16
		0.22	0	0.0588235	0	0	0	0.166667	0	0.0769231	0.777778	0.666667	0.25	0	0.171818	0.153846	0.266667	0.166667	0.923077	0.421053	0.631579	0.368421	0.684211	0.25	1	0
																								0.631579
																						0.733333			0.315789
								IHC EGFR (n=6)	ISH EGFR (n=4)	IHC HER2 (n=19)	ISH HER2 (n=11)		ISH cMET (n=9)		IHC SPARC-P (n=13)								0.818182
								0	0	0	0		0		2
								6	4	19	11		9		13
								0	0	0	0		0		0.153846
																	TP53	3/11
																	SMAD4	1/11
																	PDGFRA	1/12
																	CTNNB1	2/11
																	CMET	1/12
																	CKIT	1/11
																	APC	1/11
