# Supplementary material for: Comprehensive molecular profiling of advanced/metastatic olfactory neuroblastomas
Source: PLoS One. 2018 Jan 11;13(1):e0191244. doi: 10.1371/journal.pone.0191244 (PMC5764485; doi:10.1371/journal.pone.0191244)
Supplement: S3 Excel File — (XLSX) [file pone.0191244.s005.xlsx]

## Sheet: Upregulated Genes >2 fold
Probe_IDs	Gene_SYMBOLS	entrez_IDs	ONB1 (ratio over Control)	ONB2 (ratio over Control)	ONB3 (ratio over Control)	ONB4 (ratio over Control)	Average_Ratio
ILMN_1661717	TFDP1	7027	2.36	2.06	2.4	2.03	2.21
ILMN_1720124	RCC2	55920	2.6	2.05	2.03	2.61	2.32
ILMN_2374293	DYRK1A	1859	2.76	2	2.61	2.11	2.37
ILMN_1760315	VWCE	220001	2.01	2.11	2.82	2.57	2.38
ILMN_1737738	NDUFA12	55967	2.63	2.03	2.16	2.76	2.4
ILMN_1678404	FBXO11	80204	2.64	2.26	2.04	2.9	2.46
ILMN_2411963	RBM39	9584	2.82	2.7	2.11	2.2	2.46
ILMN_3251451	MED31	51003	2.5	2.31	2.76	2.3	2.47
ILMN_2333594	SUMO2	6613	2.32	2.69	2.62	2.38	2.5
ILMN_1729208	NGFRAP1	27018	2.28	2.29	2.86	2.62	2.51
ILMN_2077952	GALNTL1	57452	2.03	2.67	2.54	2.9	2.54
ILMN_1780060	FCN3	8547	2.8	2.15	2.19	3.1	2.56
ILMN_1724407	TACC3	10460	2.44	2	3.15	2.85	2.61
ILMN_1743104	RBM4B	83759	2.17	2.9	2.22	3.21	2.62
ILMN_1691798	ZNF26	7574	2.41	2.32	2.85	2.95	2.63
ILMN_2061435	MEG3	55384	2.25	2.51	2.5	3.39	2.66
ILMN_1680111	AHDC1	27245	3.23	2.02	2.16	3.28	2.67
ILMN_1679838	WBP5	51186	2.52	2.44	3.47	2.26	2.67
ILMN_1710092	ZBTB46	140685	2.4	2.37	2.53	3.41	2.68
ILMN_2220283	HNRPA1L-2	664709	3.1	2.13	2.37	3.2	2.7
ILMN_1781764	HNRNPH2	3188	2.78	2.83	3.19	2.14	2.73
ILMN_2405628	TOP1MT	116447	2.24	2.05	3.8	2.81	2.73
ILMN_3307887	C22orf30	253143	2.62	3.09	2.25	2.99	2.74
ILMN_2321416	DIAPH1	1729	4.63	2.03	2.06	2.43	2.79
ILMN_1720542	POLR2I	5438	2.67	2.7	2.95	2.93	2.81
ILMN_2402558	ZHX1	11244	2.07	4.56	2.34	2.58	2.89
ILMN_1781638	HDDC3	374659	3.4	2.94	2.7	2.61	2.91
ILMN_1672554	C17orf81	23587	3	2.06	3.13	3.59	2.94
ILMN_2269564	ARID4B	51742	2.44	2.43	3.32	3.64	2.96
ILMN_2127477	G6PC3	92579	3.27	2	2.77	3.88	2.98
ILMN_2124951	RBMX	27316	3.04	2.62	2.61	3.69	2.99
ILMN_2110252	NPM3	10360	2.41	2.69	3.84	3.07	3
ILMN_1789384	QSOX2	169714	2.33	2.84	2.11	4.86	3.04
ILMN_1798270	C11orf75	56935	2.72	3.99	2.45	3.03	3.05
ILMN_3248890	SNORA24	677809	3.95	2.23	3.55	2.68	3.1
ILMN_2075051	PGS1	9489	3.51	3	3.22	2.8	3.13
ILMN_1682316	TRIM33	51592	3.61	3.19	3.09	2.7	3.15
ILMN_2154950	ZNF423	23090	2.23	2.66	3.27	4.45	3.15
ILMN_1675709	ARFGAP1	55738	3.84	2.38	2.11	4.44	3.19
ILMN_1738699	FXR2	9513	2.81	2.12	4.11	3.73	3.19
ILMN_3188106	CYTH2	9266	2.99	2.22	2.53	5.07	3.2
ILMN_3245066	DENND4B	9909	5.23	2.53	2.85	2.19	3.2
ILMN_1773117	BCOR	54880	2.89	3.14	2.93	3.88	3.21
ILMN_1684385	COPB2	9276	5.6	2.27	2.29	2.75	3.23
ILMN_1684964	ZNF212	7988	2.06	2.08	4.24	4.54	3.23
ILMN_1790987	HUWE1	10075	2.94	3.58	3.02	3.6	3.29
ILMN_2214197	TP53INP1	94241	5.72	3.35	2.03	2.12	3.3
ILMN_3245458	SNORA61	677838	2.67	4.59	3.12	2.95	3.33
ILMN_1676632	DISC1	27185	3.71	2.93	4.74	2.18	3.39
ILMN_1702487	SGK	6446	6.21	2.85	2.01	2.54	3.4
ILMN_1801476	CDS1	1040	2.38	3.68	3.5	4.07	3.41
ILMN_1694194	SCAF1	58506	3.71	2.66	3.29	4.03	3.42
ILMN_1699856	RALGDS	5900	4.16	2.8	3.12	3.73	3.45
ILMN_1796968	INTS5	80789	4.05	2.54	3.36	4.23	3.54
ILMN_1652006	SMC1A	8243	2.1	4.24	3.66	4.23	3.56
ILMN_1735093	TIMELESS	8914	2.46	4.35	3.13	4.41	3.59
ILMN_3235312	LOC92659	92659	2.22	2.37	4.34	5.6	3.63
ILMN_2383349	STEAP3	55240	3.8	2.48	2.45	5.81	3.63
ILMN_1655987	STAB1	23166	5.28	2.13	2.68	4.52	3.65
ILMN_2285802	SEC14L1	6397	5.77	3.02	3.05	2.8	3.66
ILMN_1660723	RDH13	112724	3.66	2.11	2.46	6.63	3.71
ILMN_1813400	CBR4	84869	2.32	2.86	4.23	5.52	3.73
ILMN_2354140	NAT5	51126	3.53	3.65	3.99	3.86	3.76
ILMN_1712888	HSPH1	10808	6.5	3.55	2.24	2.8	3.77
ILMN_1708159	PRKCABP	9463	2.08	3.09	3.7	6.2	3.77
ILMN_1723123	FGFR3	2261	2.95	4.61	2.57	5.12	3.81
ILMN_2367258	SMOX	54498	3.52	2.97	3.15	5.58	3.81
ILMN_1691097	HSP90AA1	3320	4.87	3.03	4.43	2.99	3.83
ILMN_1675124	DDX17	10521	2.75	3.36	2.94	6.37	3.86
ILMN_1760683	SFRS9	8683	5.87	2.05	3.54	4.02	3.87
ILMN_1725760	YTHDC2	64848	3.69	2.65	3.76	5.7	3.95
ILMN_2096654	COMMD4	54939	4.37	2.21	3.97	5.27	3.96
ILMN_1770454	AGRN	375790	6.01	2.36	3.4	4.21	4
ILMN_1791826	RAB25	57111	3.47	5.88	4.63	2.1	4.02
ILMN_1708105	EZH2	2146	2.77	4.05	2.62	6.75	4.05
ILMN_1699980	TSPAN18	90139	2.53	6.05	2.78	4.86	4.05
ILMN_1711124	MARVELD2	153562	2.47	4.94	2.55	6.31	4.07
ILMN_1733931	PDCD6	10016	5	4.18	2.93	4.16	4.07
ILMN_1781819	PAPSS1	9061	5.6	4.01	2.49	4.34	4.11
ILMN_1701681	SEC11C	90701	2.4	6.15	2.7	5.17	4.11
ILMN_1757627	ZMYND19	116225	4.22	2.36	4.13	6.08	4.2
ILMN_1791754	CPT1B	1375	4.05	2.27	4.24	6.45	4.25
ILMN_1694268	HES6	55502	2.45	5.13	3.75	5.69	4.25
ILMN_1809040	LDLRAP1	26119	7.2	2.83	3.05	3.9	4.25
ILMN_1720476	PHF2	5253	5.69	2.37	3.08	5.95	4.27
ILMN_1659058	PPP1R10	5514	6.43	2.21	2.79	5.74	4.29
ILMN_1768773	EGLN2	112398	4.75	2.13	2.97	7.35	4.3
ILMN_1667319	LPPR2	64748	5.14	2.17	2.66	7.52	4.37
ILMN_1794863	CAMK2N1	55450	4.12	5.27	3.73	4.79	4.48
ILMN_2086105	SPRY4	81848	6.62	3.92	3.04	4.46	4.51
ILMN_1683279	PEX6	5190	4.78	3.06	3.88	6.58	4.58
ILMN_1695606	EFNB3	1949	3.44	6.4	4.81	3.87	4.63
ILMN_2410975	ATG9A	79065	5.44	3.25	4.26	5.87	4.7
ILMN_2124082	PPP2R5B	5526	4.03	5.19	3.64	5.93	4.7
ILMN_2307455	UBE2A	7319	7.21	4.68	2.13	4.8	4.7
ILMN_1656287	SPOCK2	9806	2.23	5.42	5.75	5.54	4.74
ILMN_1738684	NRXN2	9379	3.81	5.69	4.64	4.86	4.75
ILMN_1672461	SPPL2B	56928	5.53	3.05	2.51	7.95	4.76
ILMN_1750674	SDSL	113675	3.45	3.69	5.94	6.22	4.83
ILMN_1669788	NUDT14	256281	3.97	3.88	5.83	6.52	5.05
ILMN_3242405	RMRP	6023	6.94	3.6	3.48	6.36	5.1
ILMN_1801703	CPLX1	10815	5.7	4.88	3.96	6.61	5.29
ILMN_2255579	RAB37	326624	4.99	5.8	2.32	8.21	5.33
ILMN_1651496	HIST1H2BD	3017	3.13	5.88	3.85	8.69	5.39
ILMN_1691884	STC2	8614	4.67	3.81	9.58	3.5	5.39
ILMN_1778478	CCDC28B	79140	2.64	2.45	9.72	6.78	5.4
ILMN_2060413	CD24	100133941	10.57	3.77	4.07	3.69	5.53
ILMN_2262288	EEF1G	1937	9.96	5.2	2.79	4.21	5.54
ILMN_1660436	HSPA1B	3304	9.05	2.38	5.58	5.14	5.54
ILMN_1703178	SCG2	7857	5.87	5.42	3.25	7.87	5.6
ILMN_1726659	THOP1	7064	3.41	2.59	6.32	10.09	5.6
ILMN_1757387	UCHL1	7345	2.14	4.97	7.47	7.88	5.62
ILMN_1653856	STS-1	84959	4.56	4.82	5.67	7.81	5.71
ILMN_1672662	SLC20A1	6574	15.56	2.61	2.24	3.07	5.87
ILMN_1758823	SMARCB1	6598	3.23	2.33	11.4	6.71	5.92
ILMN_1813175	LPHN1	22859	3.65	5.31	3.33	11.88	6.04
ILMN_1654653	KLC1	3831	2.4	4.95	8.13	9.62	6.28
ILMN_3243593	LOC100008588	100008588	6.59	2.14	6.99	9.4	6.28
ILMN_1736154	ProSAPiP1	9762	3.07	5.77	5.56	10.79	6.3
ILMN_1666269	CTSZ	1522	13.54	3.87	3.34	4.58	6.33
ILMN_1659782	STK19	8859	8.44	3.36	3.85	9.66	6.33
ILMN_2082585	SNAI2	6591	8.39	4.18	4.11	8.86	6.38
ILMN_2319000	MATK	4145	2.83	2.72	11.02	10.72	6.82
ILMN_1791726	TUBB3	10381	3.93	7.67	7.57	8.63	6.95
ILMN_1740555	SNAP25	6616	2.95	8.92	7.13	9.02	7
ILMN_1723706	GRAMD4	23151	6.79	5.03	6.58	9.71	7.03
ILMN_1797822	SEL1L3	23231	8.43	9.09	4.28	6.35	7.04
ILMN_1673892	GK5	256356	6.15	7.05	5.34	10.48	7.25
ILMN_3239775	ODZ4	26011	4.75	11.13	3.71	10.19	7.45
ILMN_1658071	ATP1B1	481	11.29	6.04	2.9	10.49	7.68
ILMN_1725193	IGFBP2	3485	9.96	4.2	9.76	6.84	7.69
ILMN_1775327	PKM2	5315	14.02	4.37	6	7.11	7.88
ILMN_1752340	ARF5	381	11.84	3.74	6.57	9.9	8.01
ILMN_1773262	ESM1	11082	4.47	11.01	13.38	3.33	8.05
ILMN_1786722	ZNF385A	25946	7.13	5.46	8.03	12.56	8.29
ILMN_1748840	CALB2	794	6.7	5.9	10.69	10.28	8.39
ILMN_1774733	SOCS1	8651	9.71	4.6	7.25	14.2	8.94
ILMN_2065773	SCG5	6447	5.05	13.56	9.24	9.18	9.26
ILMN_1811719	MYO7A	4647	7.01	14.29	5.57	11.02	9.47
ILMN_2115633	CD320	51293	11.59	6.37	7.02	13.3	9.57
ILMN_1751607	FOSB	2354	19.42	6.61	10.41	2.21	9.66
ILMN_1745130	RBM9	23543	12.37	7.24	6.07	14.14	9.96
ILMN_1669523	FOS	2353	25.41	4.62	5.98	7.23	10.81
ILMN_1740938	APOE	348	20.39	10.66	7.73	11.21	12.5
ILMN_3242315	SNORD3D	780854	15.64	9.12	17.32	8.14	12.55
ILMN_1800332	NGB	58157	2.86	15.67	7.34	27.3	13.29

## Sheet: Down Regulated Genes >2fold
Probe_IDs	Gene_SYMBOLS	entrez_IDs	ONB1 (ratio over Control)	ONB2 (ratio over Control)	ONB3 (ratio over Control)	ONB4 (ratio over Control)	Average_Ratio
ILMN_1740586	PLA2G2A	5320	0.08	0.03	0.01	0.09	0.05
ILMN_1788184	CIDEA	1149	0.03	0.08	0.09	0.19	0.1
ILMN_2189675	HRCT1	646962	0.07	0.16	0.05	0.13	0.1
ILMN_3245591	DIO3OS	64150	0.17	0.1	0.09	0.09	0.11
ILMN_1800642	RELN	5649	0.03	0.13	0.27	0.03	0.12
ILMN_1808245	RPESP	157869	0.12	0.19	0.06	0.13	0.12
ILMN_2253065	H2AFJ	55766	0.11	0.21	0.12	0.09	0.13
ILMN_1809613	NGEF	25791	0.13	0.19	0.16	0.09	0.14
ILMN_1714228	SPTBN1	6711	0.21	0.14	0.08	0.13	0.14
ILMN_1712075	SYNM	23336	0.14	0.25	0.06	0.1	0.14
ILMN_1744968	KCNAB1	7881	0.09	0.26	0.1	0.14	0.15
ILMN_1770479	LMO7	4008	0.18	0.18	0.19	0.05	0.15
ILMN_1709590	PGM5	5239	0.23	0.26	0.04	0.08	0.15
ILMN_1777591	C10orf65	112817	0.08	0.34	0.18	0.06	0.16
ILMN_1663640	MAOA	4128	0.31	0.11	0.11	0.11	0.16
ILMN_1777263	MEOX2	4223	0.12	0.34	0.04	0.16	0.16
ILMN_1733415	MFAP5	8076	0.21	0.21	0.06	0.18	0.16
ILMN_1680251	SORCS1	114815	0.13	0.14	0.14	0.23	0.16
ILMN_2330410	EIF3C	8663	0.06	0.15	0.36	0.1	0.17
ILMN_2136971	FABP3	2170	0.06	0.33	0.2	0.09	0.17
ILMN_1764266	CKMT2	1160	0.14	0.26	0.17	0.13	0.18
ILMN_1804993	FAM178B	51252	0.08	0.13	0.32	0.17	0.18
ILMN_1694472	GCK	2645	0.07	0.15	0.35	0.2	0.19
ILMN_1716359	SLC19A3	80704	0.13	0.18	0.28	0.16	0.19
ILMN_1666825	C1orf229	388759	0.08	0.26	0.28	0.2	0.2
ILMN_2176450	CA3	761	0.11	0.45	0.15	0.1	0.2
ILMN_2234187	CDO1	1036	0.04	0.29	0.32	0.14	0.2
ILMN_1745994	GAS7	8522	0.19	0.2	0.38	0.04	0.2
ILMN_1796455	RYR3	6263	0.14	0.19	0.15	0.34	0.2
ILMN_1789244	SOX8	30812	0.25	0.13	0.27	0.13	0.2
ILMN_1724350	TRIM36	55521	0.08	0.29	0.35	0.08	0.2
ILMN_1765860	DOCK11	139818	0.37	0.12	0.26	0.09	0.21
ILMN_1669023	FHL5	9457	0.18	0.31	0.14	0.21	0.21
ILMN_1680948	LMOD1	25802	0.33	0.09	0.08	0.33	0.21
ILMN_1763127	CCBP2	1238	0.11	0.39	0.17	0.22	0.22
ILMN_1720484	CRTAP	10491	0.23	0.22	0.24	0.2	0.22
ILMN_1775269	EID1	23741	0.13	0.37	0.2	0.2	0.22
ILMN_1805842	FHL1	2273	0.39	0.18	0.15	0.16	0.22
ILMN_1727605	FRK	2444	0.13	0.42	0.18	0.13	0.22
ILMN_1781388	PGM5	5239	0.37	0.35	0.04	0.13	0.22
ILMN_2129886	ABCA8	10351	0.21	0.43	0.15	0.13	0.23
ILMN_1782086	AOC3	8639	0.11	0.16	0.25	0.39	0.23
ILMN_1731714	CREB5	9586	0.31	0.23	0.22	0.16	0.23
ILMN_1723678	PRPH	5630	0.07	0.05	0.3	0.49	0.23
ILMN_3243156	AHNAK2	113146	0.35	0.26	0.13	0.2	0.24
ILMN_1776936	ANKRD38	163782	0.15	0.26	0.17	0.36	0.24
ILMN_1728742	C5orf4	10826	0.22	0.43	0.16	0.15	0.24
ILMN_1783598	CAB39L	81617	0.27	0.33	0.17	0.21	0.24
ILMN_3251662	HINT3	135114	0.18	0.36	0.21	0.2	0.24
ILMN_1785891	PRKD1	5587	0.27	0.24	0.3	0.13	0.24
ILMN_1667692	PTGIS	5740	0.45	0.27	0.13	0.13	0.24
ILMN_1801223	WTIP	126374	0.17	0.29	0.3	0.19	0.24
ILMN_1716057	CAPN2	824	0.19	0.36	0.32	0.14	0.25
ILMN_1811758	CNP	1267	0.17	0.26	0.38	0.18	0.25
ILMN_1690035	FLYWCH1	84256	0.19	0.38	0.24	0.2	0.25
ILMN_2345292	FXYD1	5348	0.24	0.35	0.17	0.24	0.25
ILMN_1801236	SPG20	23111	0.24	0.3	0.31	0.14	0.25
ILMN_1756657	TRIM7	81786	0.29	0.32	0.1	0.29	0.25
ILMN_1796801	ABCA8	10351	0.23	0.37	0.19	0.26	0.26
ILMN_2128639	C10orf47	254427	0.3	0.42	0.21	0.13	0.26
ILMN_1790315	C7orf63	79846	0.23	0.3	0.39	0.1	0.26
ILMN_2211003	GAS2L3	283431	0.18	0.38	0.34	0.12	0.26
ILMN_1671046	HSPB2	3316	0.3	0.28	0.2	0.27	0.26
ILMN_1660306	ITGA8	8516	0.3	0.38	0.24	0.14	0.26
ILMN_1760727	ANG	283	0.39	0.25	0.3	0.15	0.27
ILMN_1730201	DTNA	1837	0.17	0.15	0.5	0.26	0.27
ILMN_1715748	FLNC	2318	0.16	0.47	0.36	0.08	0.27
ILMN_1745991	GNRH1	2796	0.16	0.3	0.22	0.39	0.27
ILMN_1750790	GSTM5	2949	0.32	0.25	0.08	0.43	0.27
ILMN_1791280	HSPB8	26353	0.37	0.3	0.3	0.12	0.27
ILMN_2081162	SH3BGRL	6451	0.23	0.39	0.15	0.3	0.27
ILMN_1723287	SLC6A16	28968	0.15	0.15	0.4	0.39	0.27
ILMN_1797735	C1orf21	81563	0.32	0.32	0.27	0.22	0.28
ILMN_1755504	CALCOCO2	10241	0.35	0.33	0.28	0.17	0.28
ILMN_1789171	EEF2K	29904	0.24	0.39	0.28	0.22	0.28
ILMN_1747084	FLJ42177	401271	0.18	0.38	0.3	0.26	0.28
ILMN_1711988	KCNK12	56660	0.04	0.31	0.49	0.29	0.28
ILMN_1695020	NEK3	4752	0.28	0.41	0.23	0.21	0.28
ILMN_1715991	SDPR	8436	0.39	0.4	0.12	0.22	0.28
ILMN_2404112	TRDMT1	1787	0.15	0.33	0.37	0.27	0.28
ILMN_1720235	ADSSL1	122622	0.22	0.23	0.42	0.28	0.29
ILMN_2380494	ANXA11	311	0.21	0.44	0.39	0.12	0.29
ILMN_1792551	C1orf175	374977	0.25	0.38	0.37	0.14	0.29
ILMN_1764188	C9orf93	203238	0.21	0.4	0.33	0.23	0.29
ILMN_1660806	CSRP2	1466	0.44	0.25	0.24	0.22	0.29
ILMN_1653711	FZD2	2535	0.21	0.41	0.39	0.15	0.29
ILMN_1775814	GHR	2690	0.3	0.45	0.23	0.17	0.29
ILMN_2368834	MYH11	4629	0.47	0.13	0.18	0.38	0.29
ILMN_1708249	NR1D1	9572	0.07	0.5	0.29	0.28	0.29
ILMN_1721657	RSU1	6251	0.27	0.27	0.36	0.25	0.29
ILMN_1683755	SOX13	9580	0.26	0.16	0.33	0.41	0.29
ILMN_3246401	AIF1L	83543	0.34	0.32	0.27	0.26	0.3
ILMN_1675398	ALDH1B1	219	0.26	0.3	0.39	0.23	0.3
ILMN_2073157	AMY2B	280	0.22	0.49	0.14	0.36	0.3
ILMN_1737818	C12orf43	64897	0.32	0.34	0.25	0.27	0.3
ILMN_1672811	C1orf159	54991	0.28	0.29	0.35	0.29	0.3
ILMN_1742738	C1orf190	541468	0.38	0.26	0.34	0.23	0.3
ILMN_1743836	MXRA7	439921	0.31	0.39	0.31	0.19	0.3
ILMN_1680344	MYOM1	8736	0.13	0.48	0.22	0.38	0.3
ILMN_1767068	SMAD6	4091	0.3	0.29	0.39	0.23	0.3
ILMN_1771261	SYNC1	81493	0.26	0.47	0.19	0.26	0.3
ILMN_2129234	TMEM47	83604	0.2	0.3	0.35	0.33	0.3
ILMN_1716687	TPM1	7168	0.27	0.26	0.32	0.33	0.3
ILMN_1684357	C14orf139	79686	0.31	0.24	0.41	0.29	0.31
ILMN_1781996	NUDT16	131870	0.2	0.48	0.28	0.28	0.31
ILMN_2360730	CAV2	858	0.14	0.37	0.43	0.32	0.32
ILMN_1793770	DNAJB6	10049	0.43	0.39	0.2	0.26	0.32
ILMN_1653612	KCTD9	54793	0.18	0.43	0.46	0.21	0.32
ILMN_1768097	RPGR	6103	0.29	0.31	0.4	0.28	0.32
ILMN_1799601	UHRF1BP1L	23074	0.21	0.32	0.44	0.31	0.32
ILMN_3236866	ULK4	54986	0.19	0.38	0.43	0.28	0.32
ILMN_1812926	ANTXR2	118429	0.43	0.3	0.33	0.25	0.33
ILMN_3178043	BEND7	222389	0.32	0.39	0.21	0.4	0.33
ILMN_1748844	CNKSR3	154043	0.43	0.29	0.28	0.32	0.33
ILMN_1689220	IQCE	23288	0.22	0.44	0.32	0.35	0.33
ILMN_1776582	PDK3	5165	0.27	0.43	0.45	0.18	0.33
ILMN_1663099	UBE2B	7320	0.28	0.41	0.32	0.31	0.33
ILMN_1659703	WWP2	11060	0.26	0.4	0.37	0.28	0.33
ILMN_1688639	FBXL2	25827	0.24	0.5	0.31	0.29	0.34
ILMN_2173524	FOXD4	2298	0.13	0.34	0.43	0.47	0.34
ILMN_1779989	GLI1	2735	0.36	0.48	0.18	0.35	0.34
ILMN_1724181	IL15	3600	0.48	0.33	0.31	0.25	0.34
ILMN_1727466	KCNMB4	27345	0.12	0.42	0.32	0.5	0.34
ILMN_1674825	PPIE	10450	0.16	0.43	0.38	0.39	0.34
ILMN_2042941	TMEM159	57146	0.35	0.45	0.31	0.26	0.34
ILMN_1697919	WHSC1L1	54904	0.39	0.48	0.16	0.32	0.34
ILMN_2048982	ZBTB25	7597	0.37	0.32	0.46	0.23	0.34
ILMN_2290776	AGBL5	60509	0.34	0.24	0.38	0.43	0.35
ILMN_1729216	CRYAB	1410	0.46	0.44	0.27	0.22	0.35
ILMN_1706426	DSTN	11034	0.47	0.38	0.22	0.34	0.35
ILMN_1808777	EHD2	30846	0.38	0.33	0.35	0.34	0.35
ILMN_1721283	HSPB6	126393	0.3	0.37	0.29	0.43	0.35
ILMN_2052891	PKD2	5311	0.35	0.35	0.26	0.43	0.35
ILMN_2230579	RABGEF1	27342	0.27	0.47	0.37	0.3	0.35
ILMN_1675674	UBE4B	10277	0.41	0.49	0.26	0.25	0.35
ILMN_1766247	ZBTB2	57621	0.31	0.39	0.47	0.24	0.35
ILMN_1714567	AHNAK	79026	0.36	0.45	0.37	0.25	0.36
ILMN_1662419	COX7A1	1346	0.45	0.23	0.36	0.39	0.36
ILMN_1657039	FILIP1	27145	0.29	0.31	0.43	0.42	0.36
ILMN_1683160	MECR	51102	0.44	0.35	0.21	0.43	0.36
ILMN_1713636	S100A6	6277	0.36	0.38	0.47	0.23	0.36
ILMN_1762003	SEC62	7095	0.18	0.49	0.35	0.4	0.36
ILMN_1783120	SLMAP	7871	0.39	0.41	0.4	0.22	0.36
ILMN_1738276	TMEM185A	84548	0.3	0.45	0.32	0.36	0.36
ILMN_2181241	LOC649946	649946	0.21	0.5	0.45	0.31	0.37
ILMN_2357577	PRKAA1	5562	0.2	0.48	0.47	0.33	0.37
ILMN_1707077	SORT1	6272	0.43	0.49	0.18	0.38	0.37
ILMN_2205695	C4orf28	133015	0.39	0.3	0.37	0.46	0.38
ILMN_1691237	CAP2	10486	0.26	0.39	0.39	0.49	0.38
ILMN_1669281	CLN3	1201	0.47	0.34	0.38	0.31	0.38
ILMN_2389429	DCUN1D4	23142	0.25	0.38	0.44	0.43	0.38
ILMN_1815673	DKK3	27122	0.42	0.48	0.33	0.29	0.38
ILMN_2284744	HNMT	3176	0.26	0.5	0.47	0.27	0.38
ILMN_3244521	LOC283267	283267	0.34	0.47	0.26	0.45	0.38
ILMN_1773968	SERBP1	26135	0.26	0.5	0.5	0.26	0.38
ILMN_1697864	CXorf38	159013	0.5	0.32	0.37	0.36	0.39
ILMN_1689828	DMPK	1760	0.23	0.4	0.49	0.45	0.39
ILMN_1712929	DNAJB12	54788	0.3	0.41	0.41	0.44	0.39
ILMN_1767892	DUSP12	11266	0.41	0.4	0.4	0.36	0.39
ILMN_1721876	TIMP2	7077	0.45	0.43	0.45	0.22	0.39
ILMN_1738955	C10orf104	119504	0.32	0.46	0.46	0.37	0.4
ILMN_1661804	CTF1	1489	0.49	0.33	0.43	0.35	0.4
ILMN_1811373	FAM20B	9917	0.35	0.41	0.39	0.46	0.4
ILMN_2390919	FBLN2	2199	0.44	0.47	0.44	0.26	0.4
ILMN_1701869	FBXO22	26263	0.3	0.46	0.32	0.5	0.4
ILMN_3237319	LOC678655	678655	0.42	0.26	0.5	0.43	0.4
ILMN_2061452	ORC2L	4999	0.36	0.49	0.43	0.3	0.4
ILMN_1762764	SH3BGRL2	83699	0.38	0.47	0.42	0.31	0.4
ILMN_1718830	NARG2	79664	0.45	0.46	0.35	0.38	0.41
ILMN_1700028	C9orf156	51531	0.41	0.5	0.49	0.26	0.42
ILMN_1805098	PDE1B	5153	0.46	0.33	0.5	0.37	0.42
ILMN_1684591	ZNF434	54925	0.3	0.47	0.42	0.49	0.42
ILMN_1809292	IMMP2L	83943	0.37	0.4	0.48	0.46	0.43
ILMN_1769299	MTMR11	10903	0.44	0.48	0.35	0.45	0.43
ILMN_1781039	VPS26	9559	0.48	0.5	0.34	0.4	0.43
ILMN_1678422	DHX58	79132	0.48	0.45	0.5	0.34	0.44
ILMN_1722532	JMJD1A	55818	0.49	0.5	0.38	0.38	0.44
ILMN_1766657	STOM	2040	0.48	0.4	0.5	0.39	0.44
ILMN_2393169	THOC5	8563	0.29	0.49	0.48	0.49	0.44
ILMN_1719064	KCTD10	83892	0.38	0.47	0.47	0.48	0.45
ILMN_1811933	SHMT1	6470	0.49	0.47	0.43	0.42	0.45
ILMN_1769720	STAU2	27067	0.49	0.46	0.49	0.35	0.45
ILMN_1739813	HYAL1	3373	0.37	0.49	0.5	0.47	0.46

## Sheet: Pathways in Up RegulatedGenes
Reactome pathways	Reference List (21002)	Number of Transcripts Up Regulated in ONB	Expected Number of Genes	Enrichment	Enrichment p-value
Gene Expression (R-HSA-74160)	1685	31	15.56	1.99	0.000185
Signaling by GPCR (R-HSA-372790)	1288	3	11.9	0.25	0.00199
GPCR downstream signaling (R-HSA-388396)	985	1	9.1	< 0.2	0.000946
Disease (R-HSA-1643685)	899	14	8.3	1.69	0.0405
Generic Transcription Pathway (R-HSA-212436)	833	15	7.69	1.95	0.011
Vesicle-mediated transport (R-HSA-5653656)	594	15	5.49	2.73	0.000465
Cell Cycle (R-HSA-1640170)	568	13	5.25	2.48	0.0026
Membrane Trafficking (R-HSA-199991)	529	11	4.89	2.25	0.0107
Cell Cycle, Mitotic (R-HSA-69278)	464	11	4.29	2.57	0.00422
Transcriptional Regulation by TP53 (R-HSA-3700989)	351	10	3.24	3.08	0.00174
Cellular responses to stress (R-HSA-2262752)	350	12	3.23	3.71	0.000118
Infectious disease (R-HSA-5663205)	343	9	3.17	2.84	0.00496
Asparagine N-linked glycosylation (R-HSA-446203)	296	7	2.73	2.56	0.021
RHO GTPase Effectors (R-HSA-195258)	261	7	2.41	2.9	0.0113
Chromatin modifying enzymes (R-HSA-3247509)	224	8	2.07	3.87	0.00125
Chromatin organization (R-HSA-4839726)	224	8	2.07	3.87	0.00125
Intra-Golgi and retrograde Golgi-to-ER traffic (R-HSA-6811442)	193	6	1.78	3.37	0.00957
Transport to the Golgi and subsequent modification (R-HSA-948021)	177	5	1.63	3.06	0.0251
Cellular Senescence (R-HSA-2559583)	154	5	1.42	3.51	0.0148
Regulation of TP53 Activity (R-HSA-5633007)	152	5	1.4	3.56	0.014
Influenza Infection (R-HSA-168254)	149	5	1.38	3.63	0.013
ER to Golgi Anterograde Transport (R-HSA-199977)	146	5	1.35	3.71	0.012
DNA Double-Strand Break Repair (R-HSA-5693532)	145	4	1.34	2.99	0.0465
HIV Life Cycle (R-HSA-162587)	142	4	1.31	3.05	0.0437
RNA Polymerase II Transcription (R-HSA-73857)	139	4	1.28	3.12	0.041
Influenza Life Cycle (R-HSA-168255)	138	4	1.27	3.14	0.0401
Late Phase of HIV Life Cycle (R-HSA-162599)	131	4	1.21	3.31	0.0342
RHO GTPases Activate Formins (R-HSA-5663220)	126	4	1.16	3.44	0.0303
Golgi-to-ER retrograde transport (R-HSA-8856688)	125	5	1.15	4.33	0.00643
Mitotic Prometaphase (R-HSA-68877)	121	4	1.12	3.58	0.0267
Homology Directed Repair (R-HSA-5693538)	117	4	1.08	3.7	0.024
Resolution of Sister Chromatid Cohesion (R-HSA-2500257)	113	4	1.04	3.83	0.0214
HDR through Homologous Recombination (HR) or Single Strand Annealing (SSA) (R-HSA-5693567)	111	4	1.03	3.9	0.0202
Epigenetic regulation of gene expression (R-HSA-212165)	110	4	1.02	3.94	0.0197
COPI-dependent Golgi-to-ER retrograde traffic (R-HSA-6811434)	96	5	0.89	5.64	0.00213
Visual phototransduction (R-HSA-2187338)	94	5	0.87	5.76	0.00194
COPI-mediated anterograde transport (R-HSA-6807878)	94	4	0.87	4.61	0.0117
Centrosome maturation (R-HSA-380287)	90	4	0.83	4.81	0.0101
Recruitment of mitotic centrosome proteins and complexes (R-HSA-380270)	90	4	0.83	4.81	0.0101
Cellular response to heat stress (R-HSA-3371556)	87	4	0.8	4.98	0.00904
Activation of anterior HOX genes in hindbrain development during early embryogenesis (R-HSA-5617472)	85	4	0.79	5.09	0.00836
Activation of HOX genes during differentiation (R-HSA-5619507)	85	4	0.79	5.09	0.00836
Oxidative Stress Induced Senescence (R-HSA-2559580)	84	5	0.78	6.44	0.00119
Processing of DNA double-strand break ends (R-HSA-5693607)	79	4	0.73	5.48	0.00651
Translocation of GLUT4 to the plasma membrane (R-HSA-1445148)	77	4	0.71	5.62	0.00596
Transcription of the HIV genome (R-HSA-167172)	72	3	0.67	4.51	0.0298
RNA polymerase II transcribes snRNA genes (R-HSA-6807505)	70	3	0.65	4.64	0.0277
Binding and Uptake of Ligands by Scavenger Receptors (R-HSA-2173782)	68	4	0.63	6.37	0.00386
Regulation of HSF1-mediated heat shock response (R-HSA-3371453)	67	3	0.62	4.85	0.0248
Signaling by ERBB2 (R-HSA-1227986)	43	3	0.4	7.55	0.00769
PKMTs methylate histone lysines (R-HSA-3214841)	37	2	0.34	5.85	0.0465
PRC2 methylates histones and DNA (R-HSA-212300)	36	3	0.33	9.02	0.00473
The phototransduction cascade (R-HSA-2514856)	30	2	0.28	7.22	0.0319
PIWI-interacting RNA (piRNA) biogenesis (R-HSA-5601884)	29	2	0.27	7.47	0.03
mRNA Capping (R-HSA-72086)	29	2	0.27	7.47	0.03
Inactivation, recovery and regulation of the phototransduction cascade (R-HSA-2514859)	29	2	0.27	7.47	0.03
RNA Pol II CTD phosphorylation and interaction with CE (R-HSA-77075)	27	2	0.25	8.02	0.0263
RNA Pol II CTD phosphorylation and interaction with CE (R-HSA-167160)	27	2	0.25	8.02	0.0263
FGFR2 alternative splicing (R-HSA-6803529)	26	2	0.24	8.33	0.0245
G0 and Early G1 (R-HSA-1538133)	25	2	0.23	8.66	0.0228
HSF1-dependent transactivation (R-HSA-3371571)	24	3	0.22	13.53	0.00152
Glutamate Neurotransmitter Release Cycle (R-HSA-210500)	23	2	0.21	9.41	0.0195
Dopamine Neurotransmitter Release Cycle (R-HSA-212676)	22	2	0.2	9.84	0.018
Uptake and actions of bacterial toxins (R-HSA-5339562)	22	2	0.2	9.84	0.018
TP53 Regulates Transcription of Genes Involved in Cytochrome C Release (R-HSA-6803204)	19	2	0.18	11.4	0.0137
TP53 Regulates Transcription of Genes Involved in G2 Cell Cycle Arrest (R-HSA-6804114)	18	2	0.17	12.03	0.0123
GABA synthesis, release, reuptake and degradation (R-HSA-888590)	18	2	0.17	12.03	0.0123
Norepinephrine Neurotransmitter Release Cycle (R-HSA-181430)	17	2	0.16	12.74	0.0111
Serotonin Neurotransmitter Release Cycle (R-HSA-181429)	17	2	0.16	12.74	0.0111
Sema3A PAK dependent Axon repulsion (R-HSA-399954)	16	2	0.15	13.53	0.00986
Acetylcholine Neurotransmitter Release Cycle (R-HSA-264642)	16	2	0.15	13.53	0.00986
Attenuation phase (R-HSA-3371568)	14	3	0.13	23.2	0.000323
Regulation of IFNG signaling (R-HSA-877312)	12	2	0.11	18.04	0.00568
Import of palmitoyl-CoA into the mitochondrial matrix (R-HSA-200425)	11	2	0.1	19.68	0.0048
Scavenging by Class F Receptors (R-HSA-3000484)	6	2	0.06	36.09	0.00147
Sodium-coupled phosphate cotransporters (R-HSA-427652)	5	1	0.05	21.65	0.0451
Lectin pathway of complement activation (R-HSA-166662)	5	1	0.05	21.65	0.0451
SUMO is conjugated to E1 (UBA2:SAE1) (R-HSA-3065676)	5	1	0.05	21.65	0.0451
Proton/oligopeptide cotransporters (R-HSA-427975)	4	1	0.04	27.06	0.0363
Scavenging by Class H Receptors (R-HSA-3000497)	4	1	0.04	27.06	0.0363
SUMOylation of chromatin organization proteins (R-HSA-4551638)	4	1	0.04	27.06	0.0363
Transcriptional activation of p53 responsive genes (R-HSA-69560)	4	1	0.04	27.06	0.0363
Transcriptional activation of cell cycle inhibitor p21 (R-HSA-69895)	4	1	0.04	27.06	0.0363
Toxicity of botulinum toxin type A (BoNT/A) (R-HSA-5250968)	4	1	0.04	27.06	0.0363
Ficolins bind to repetitive carbohydrate structures on the target cell surface (R-HSA-2855086)	4	1	0.04	27.06	0.0363
Activation, myristolyation of BID and translocation to mitochondria (R-HSA-75108)	4	1	0.04	27.06	0.0363
Activation of NOXA and translocation to mitochondria (R-HSA-111448)	4	1	0.04	27.06	0.0363
Metabolism of ingested H2SeO4 and H2SeO3 into H2Se (R-HSA-2408550)	3	1	0.03	36.09	0.0273
Toxicity of botulinum toxin type E (BoNT/E) (R-HSA-5250992)	3	1	0.03	36.09	0.0273
Toxicity of botulinum toxin type C (BoNT/C) (R-HSA-5250971)	3	1	0.03	36.09	0.0273
5-Phosphoribose 1-diphosphate biosynthesis (R-HSA-73843)	3	1	0.03	36.09	0.0273
Export of Viral Ribonucleoproteins from Nucleus (R-HSA-168274)	3	1	0.03	36.09	0.0273
Defective CD320 causes methylmalonic aciduria (R-HSA-3359485)	2	1	0.02	54.13	0.0183
Synthesis of PI (R-HSA-1483226)	2	1	0.02	54.13	0.0183
Synthesis of dolichyl-phosphate-glucose (R-HSA-480985)	2	1	0.02	54.13	0.0183
Fructose biosynthesis (R-HSA-5652227)	2	1	0.02	54.13	0.0183
vRNP Assembly (R-HSA-192905)	2	1	0.02	54.13	0.0183
Severe congenital neutropenia type 4 (G6PC3) (R-HSA-3282872)	1	1	0.01	> 100	0.00919
t(4;14) translocations of FGFR3 (R-HSA-2033515)	1	1	0.01	> 100	0.00919
Viral RNP Complexes in the Host Cell Nucleus (R-HSA-168330)	1	1	0.01	> 100	0.00919

## Sheet: Pathways in Down RegulatedGenes
Reactome pathways	Reference List (21002)	Number of Transcripts Down Regulated in ONB	Expected Number of Genes	Enrichment	Enrichment p-value
Muscle contraction (R-HSA-397014)	201	12	2.42	4.96	7.78e-06
Extracellular matrix organization (R-HSA-1474244)	292	10	3.52	2.84	0.00318
Cellular responses to stress (R-HSA-2262752)	350	9	4.22	2.13	0.0274
Cardiac conduction (R-HSA-5576891)	138	8	1.66	4.81	0.000312
Biological oxidations (R-HSA-211859)	197	7	2.37	2.95	0.0106
Potassium Channels (R-HSA-1296071)	99	6	1.19	5.03	0.0014
Cellular response to heat stress (R-HSA-3371556)	87	5	1.05	4.77	0.00434
Phase 1 - Functionalization of compounds (R-HSA-211945)	91	5	1.1	4.56	0.00523
Cell-Cell communication (R-HSA-1500931)	133	5	1.6	3.12	0.0234
Phase 4 - resting membrane potential (R-HSA-5576886)	19	4	0.23	17.48	9.33e-05
Molecules associated with elastic fibres (R-HSA-2129379)	38	4	0.46	8.74	0.00125
Elastic fibre formation (R-HSA-1566948)	45	4	0.54	7.38	0.0023
Cell junction organization (R-HSA-446728)	88	4	1.06	3.77	0.0226
HSF1-dependent transactivation (R-HSA-3371571)	24	3	0.29	10.38	0.00322
Smooth Muscle Contraction (R-HSA-445355)	32	3	0.39	7.78	0.00711
mTOR signalling (R-HSA-165159)	39	3	0.47	6.39	0.0121
PKB-mediated events (R-HSA-109703)	40	3	0.48	6.23	0.0129
Ion homeostasis (R-HSA-5578775)	53	3	0.64	4.7	0.0269
Adrenoceptors (R-HSA-390696)	9	2	0.11	18.45	0.00545
Tandem pore domain potassium channels (R-HSA-1296346)	12	2	0.14	13.84	0.00946
Eicosanoids (R-HSA-211979)	12	2	0.14	13.84	0.00946
cGMP effects (R-HSA-418457)	17	2	0.2	9.77	0.0183
Cell-extracellular matrix interactions (R-HSA-446353)	18	2	0.22	9.22	0.0203
IL-6-type cytokine receptor ligand interactions (R-HSA-6788467)	20	2	0.24	8.3	0.0247
Inactivation of APC/C via direct inhibition of the APC/C complex (R-HSA-141430)	20	2	0.24	8.3	0.0247
Inhibition of the proteolytic activity of APC/C required for the onset of anaphase by mitotic spindle checkpoint components (R-HSA-141405)	20	2	0.24	8.3	0.0247
Mitotic Spindle Checkpoint (R-HSA-69618)	21	2	0.25	7.91	0.027
Nitric oxide stimulates guanylate cyclase (R-HSA-392154)	24	2	0.29	6.92	0.0345
APC-Cdc20 mediated degradation of Nek2A (R-HSA-179409)	25	2	0.3	6.64	0.0371
Interleukin-6 family signaling (R-HSA-6783589)	26	2	0.31	6.39	0.0398
RORA activates gene expression (R-HSA-1368082)	27	2	0.33	6.15	0.0426
Energy dependent regulation of mTOR by LKB1-AMPK (R-HSA-380972)	28	2	0.34	5.93	0.0455
Pre-NOTCH Transcription and Translation (R-HSA-1912408)	29	2	0.35	5.72	0.0484
Regulation of beta-cell development (R-HSA-186712)	29	2	0.35	5.72	0.0484
Defective GCK causes maturity-onset diabetes of the young 2 (MODY2) (R-HSA-5619073)	1	1	0.01	83.01	0.012
Defective MAOA causes Brunner syndrome (BRUNS) (R-HSA-5579012)	1	1	0.01	83.01	0.012
MPS IX - Natowicz syndrome (R-HSA-2206280)	1	1	0.01	83.01	0.012
Biogenic amines are oxidatively deaminated to aldehydes by MAOA and MAOB (R-HSA-141333)	2	1	0.02	41.51	0.0238
Metabolism of serotonin (R-HSA-380612)	2	1	0.02	41.51	0.0238
Enzymatic degradation of Dopamine by monoamine oxidase (R-HSA-379398)	2	1	0.02	41.51	0.0238
Enzymatic degradation of dopamine by COMT (R-HSA-379397)	2	1	0.02	41.51	0.0238
Sterols are 12-hydroxylated by CYP8B1 (R-HSA-211994)	2	1	0.02	41.51	0.0238
Defective TRP may confer susceptibility towards thyroid papillary carcinoma (TPC) (R-HSA-5619107)	3	1	0.04	27.67	0.0355
NR1D1 (REV-ERBA) represses gene expression (R-HSA-1368071)	3	1	0.04	27.67	0.0355
Serotonin clearance from the synaptic cleft (R-HSA-380615)	3	1	0.04	27.67	0.0355
TWIK related potassium channel (TREK) (R-HSA-1299503)	3	1	0.04	27.67	0.0355
Dopamine clearance from the synaptic cleft (R-HSA-379401)	3	1	0.04	27.67	0.0355
GLI proteins bind promoters of Hh responsive genes to promote transcription (R-HSA-5635851)	3	1	0.04	27.67	0.0355
Cam-PDE 1 activation (R-HSA-111957)	3	1	0.04	27.67	0.0355
Amine Oxidase reactions (R-HSA-140179)	3	1	0.04	27.67	0.0355
Tandem of pore domain in a weak inwardly rectifying K+ channels (TWIK) (R-HSA-1299308)	3	1	0.04	27.67	0.0355
Adrenaline signalling through Alpha-2 adrenergic receptor (R-HSA-392023)	3	1	0.04	27.67	0.0355
GABA A (rho) receptor activation (R-HSA-977442)	3	1	0.04	27.67	0.0355
Carnitine synthesis (R-HSA-71262)	4	1	0.05	20.75	0.047
Loss of Function of FBXW7 in Cancer and NOTCH1 Signaling (R-HSA-2644607)	4	1	0.05	20.75	0.047
FBXW7 Mutants and NOTCH1 in Cancer (R-HSA-2644605)	4	1	0.05	20.75	0.047
Vitamin B1 (thiamin) metabolism (R-HSA-196819)	4	1	0.05	20.75	0.047
Phosphate bond hydrolysis by NUDT proteins (R-HSA-2393930)	4	1	0.05	20.75	0.047
Classical Kir channels (R-HSA-1296053)	4	1	0.05	20.75	0.047
